# Supplementary material for: Evaluation of 2D and 3D Erythroid Differentiation Protocols Using Sickle Cell Disease and Healthy Donor Induced Pluripotent Stem Cells
Source: Cells. 2023 Apr 10;12(8):1121. doi: 10.3390/cells12081121 (PMC10137038; doi:10.3390/cells12081121)
Supplement: Supplementary file 1 [file cells-12-01121-s001.zip]

Archive with 1 entries (1 files):
- cells-1915079-supplementary.pdf
